# Supplementary material for: Regulatory function of the endogenous hormone in the germination process of quinoa seeds
Source: Front Plant Sci. 2024 Jan 8;14:1322986. doi: 10.3389/fpls.2023.1322986 (PMC10801742; doi:10.3389/fpls.2023.1322986)
Supplement: Supplementary Table 1 — List of specific primer sequences. [file Table_1.xlsx]

## Sheet: Supplementary Table 1
Specifc primer sequences
Name	Gene ID	Primer
CTR1-1	AUR62042936	F: CTAGTTCCCCGTCTTCGTCG
		R: CTCAAACCACAACTGCTGGC
CTR1-2	AUR62041011	F: CAACAGAGGCGGTTCCATCT
		R: GAGCCGCTGGTGAACTAACT
TGA-2	AUR62035261	F: CAGCTGCATCGCATTCTGAC
		R: TTACAGTTCTTGGGACGGGC
MYBP-2	AUR62015573	F: TGCGATGTGGGAAGAGTTGT
		R: TCCGGGAAGCTATTTCCTAGC
MYBP-4	AUR62013046	F: GGAGGTCCCCTTGTTGTGAG
		R: GAACGCCAACAACCTTCACC
MYBP-6	AUR62024678	F: GCCCTAGTGAGAGGTCTAATGG
		R: GACGGTCCCGATTTCCCAAT
GA2ox-2	AUR62011753	F: TGGTGAACGCATTGGATTTGG
		R: GGTACAAATCTGAAGGCCAGC
ERF1-2	AUR62011878	F: CCAAGCTTGCTCTACTTCCC
		R: CCAGCGACAGCTGGGTTATT
BIN2-1	AUR62024576	F: GCACAGCTTTGGATGCTTTGA
		R: ATTGAAGAGTGGGGGTAGGG
TCH4-1	AUR62008061	F: ATGAGATTCCGACGATGGAGC
		R: GGCTAAGCCGCCTAGGACC
SAUR-1	AUR62006917	F: CATTTCGACGGTCCTTTGCG
		R: ACCACTAGGGTGGTTCTCCT
NCED-1	AUR62002735	F: TGCGTCAGATGTTACATGGGT
		R: GTTGAAAATCGAGTCGGGCG
ABF-5	AUR62039213	F: GGCCCTCTCTCCCTAAAAGC
		R: CCGTAGGGAGACACTTCTGG
PP2C-2	AUR62001731	F: ATGTGGGCTGGAACTTGGAG
		R: ATCTCAGGGTCAGCAACCAC
ACT	LOC110715281	F: AGCTTCTTGACGAAATGGGTG
		R: ACAACTCCTCACCTTCTCATGG

## Sheet: Supplement table 2
ID	Description	pvalue	p.adjust	qvalue	category
GO:0010029	regulation of seed germination	0.000110218	0.000110218	0.0214867	Process
GO:0010030	positive regulation of seed germination	0.000245122	0.000245122	0.035397	Process
GO:0010187	negative regulation of seed germination	0.215984	0.215984	0.744571	Process
GO:0009788	negative regulation of abscisic acid-activated signaling pathway	0.0157698	0.0157698	0.277593	Process
GO:0009738	abscisic acid-activated signaling pathway	0.0230105	0.0230105	0.325616	Process
GO:0009787	regulation of abscisic acid-activated signaling pathway	0.035196	0.035196	0.369114	Process
GO:0071215	cellular response to abscisic acid stimulus	0.128215	0.128215	0.5801	Process
GO:0009789	positive regulation of abscisic acid-activated signaling pathway	0.303835	0.303835	0.780974	Process
GO:0009687	abscisic acid metabolic process	0.432636	0.432636	0.844015	Process
GO:0010427	abscisic acid binding	0.457611	0.457611	0.850615	Function
GO:0010295	(+)-abscisic acid 8'-hydroxylase activity	0.472983	0.472983	0.850615	Function
GO:0009688	abscisic acid biosynthetic process	0.492129	0.492129	0.860476	Process
GO:0046345	abscisic acid catabolic process	0.798464	0.798464	0.941547	Process
GO:0004489	methylenetetrahydrofolate reductase (NAD(P)H) activity	0.0534861	0.0534861	0.418987	Function
GO:0009723	response to ethylene	0.0942934	0.0942934	0.50991	Process
GO:0009692	ethylene metabolic process	0.137527	0.137527	0.593154	Process
GO:0009693	ethylene biosynthetic process	0.137527	0.137527	0.593154	Process
GO:0051740	ethylene binding	0.229403	0.229403	0.749104	Function
GO:0010105	negative regulation of ethylene-activated signaling pathway	0.237888	0.237888	0.765862	Process
GO:0010104	regulation of ethylene-activated signaling pathway	0.580445	0.580445	0.902842	Process
GO:0009873	ethylene-activated signaling pathway	0.75286	0.75286	0.941547	Process
GO:0009861	jasmonic acid and ethylene-dependent systemic resistance	0.798464	0.798464	0.941547	Process
GO:0071369	cellular response to ethylene stimulus	0.87239	0.87239	0.941547	Process
GO:0071367	cellular response to brassinosteroid stimulus	0.0386796	0.0386796	0.369114	Process
GO:0009741	response to brassinosteroid	0.0543513	0.0543513	0.418987	Process
GO:0016132	brassinosteroid biosynthetic process	0.137138	0.137138	0.593154	Process
GO:0009742	brassinosteroid mediated signaling pathway	0.139337	0.139337	0.598756	Process
GO:0010268	brassinosteroid homeostasis	0.197576	0.197576	0.707136	Process
GO:0016131	brassinosteroid metabolic process	0.230944	0.230944	0.749742	Process
GO:1900457	regulation of brassinosteroid mediated signaling pathway	0.818887	0.818887	0.941547	Process
GO:0042446	hormone biosynthetic process	0.00503579	0.00503579	0.162267	Process
GO:0009755	hormone-mediated signaling pathway	0.0196609	0.0196609	0.302992	Process
GO:0042445	hormone metabolic process	0.067763	0.067763	0.478363	Process
GO:0010817	regulation of hormone levels	0.0859131	0.0859131	0.488295	Process
GO:0032350	regulation of hormone metabolic process	0.128252	0.128252	0.5801	Process
GO:0042562	hormone binding	0.152138	0.152138	0.618401	Function
GO:0048545	response to steroid hormone	0.188705	0.188705	0.686661	Process
GO:0043401	steroid hormone mediated signaling pathway	0.25473	0.25473	0.765862	Process
GO:0071383	cellular response to steroid hormone stimulus	0.270851	0.270851	0.765862	Process
GO:0016500	protein-hormone receptor activity	0.347527	0.347527	0.780974	Function
GO:0017046	peptide hormone binding	0.347527	0.347527	0.780974	Function
GO:0046887	positive regulation of hormone secretion	0.421766	0.421766	0.829271	Process
GO:0090277	positive regulation of peptide hormone secretion	0.421766	0.421766	0.829271	Process
GO:0042447	hormone catabolic process	0.443995	0.443995	0.850615	Process
GO:0046885	regulation of hormone biosynthetic process	0.455975	0.455975	0.850615	Process
GO:0009914	hormone transport	0.473202	0.473202	0.850618	Process
GO:0046883	regulation of hormone secretion	0.492129	0.492129	0.860476	Process
GO:0090276	regulation of peptide hormone secretion	0.492129	0.492129	0.860476	Process
GO:0060416	response to growth hormone	0.526357	0.526357	0.860476	Process
GO:0046886	positive regulation of hormone biosynthetic process	0.656195	0.656195	0.929001	Process
GO:0043434	response to peptide hormone	0.818887	0.818887	0.941547	Process
GO:0009733	response to auxin	0.000255461	0.000255461	0.0355725	Process
GO:0071365	cellular response to auxin stimulus	0.0116866	0.0116866	0.259939	Process
GO:0009734	auxin-activated signaling pathway	0.0681579	0.0681579	0.478363	Process
GO:0010315	auxin efflux	0.151352	0.151352	0.618401	Process
GO:0090354	regulation of auxin metabolic process	0.162543	0.162543	0.640795	Process
GO:0010600	regulation of auxin biosynthetic process	0.307915	0.307915	0.780974	Process
GO:0009851	auxin biosynthetic process	0.313474	0.313474	0.780974	Process
GO:0010328	auxin influx transmembrane transporter activity	0.346703	0.346703	0.780974	Function
GO:0009852	auxin catabolic process	0.413598	0.413598	0.827453	Process
GO:0060919	auxin influx	0.421766	0.421766	0.829271	Process
GO:0060918	auxin transport	0.433169	0.433169	0.844452	Process
GO:0080161	auxin transmembrane transporter activity	0.478982	0.478982	0.857843	Function
GO:0010928	regulation of auxin mediated signaling pathway	0.524122	0.524122	0.860476	Process
GO:0090355	positive regulation of auxin metabolic process	0.526357	0.526357	0.860476	Process
GO:0010011	auxin binding	0.574328	0.574328	0.896427	Function
GO:0010252	auxin homeostasis	0.639957	0.639957	0.929001	Process
GO:0009850	auxin metabolic process	0.650039	0.650039	0.929001	Process
GO:0009926	auxin polar transport	0.783794	0.783794	0.941547	Process
GO:0010329	auxin efflux transmembrane transporter activity	0.836056	0.836056	0.941547	Function
GO:0010929	positive regulation of auxin mediated signaling pathway	0.837241	0.837241	0.941547	Process
GO:2000012	regulation of auxin polar transport	0.944111	0.944111	0.941547	Process
GO:0009739	response to gibberellin	0.000591207	0.000591207	0.0536066	Process
GO:0071370	cellular response to gibberellin stimulus	0.0117338	0.0117338	0.259939	Process
GO:0009685	gibberellin metabolic process	0.0526331	0.0526331	0.418987	Process
GO:0052634	C-19 gibberellin 2-beta-dioxygenase activity	0.0534861	0.0534861	0.418987	Function
GO:0010476	gibberellin mediated signaling pathway	0.0550367	0.0550367	0.420755	Process
GO:0045487	gibberellin catabolic process	0.0832427	0.0832427	0.478701	Process
GO:0009686	gibberellin biosynthetic process	0.117548	0.117548	0.549068	Process
GO:0016707	gibberellin 3-beta-dioxygenase activity	0.190556	0.190556	0.686661	Function
GO:0045544	gibberellin 20-oxidase activity	0.413598	0.413598	0.827453	Function
GO:0010371	regulation of gibberellin biosynthetic process	0.526357	0.526357	0.860476	Process
GO:0009753	response to jasmonic acid	0.0154288	0.0154288	0.277593	Process
GO:0009864	induced systemic resistance, jasmonic acid mediated signaling pathway	0.0367689	0.0367689	0.369114	Process
GO:0009695	jasmonic acid biosynthetic process	0.0418354	0.0418354	0.386526	Process
GO:0009694	jasmonic acid metabolic process	0.123584	0.123584	0.567549	Process
GO:0009867	jasmonic acid mediated signaling pathway	0.335334	0.335334	0.780974	Process
GO:0071395	cellular response to jasmonic acid stimulus	0.56534	0.56534	0.896427	Process
GO:2000022	regulation of jasmonic acid mediated signaling pathway	0.83645	0.83645	0.941547	Process
GO:0080151	positive regulation of salicylic acid mediated signaling pathway	0.0163753	0.0163753	0.277593	Process
GO:2000031	regulation of salicylic acid mediated signaling pathway	0.360269	0.360269	0.798562	Process
GO:0010337	regulation of salicylic acid metabolic process	0.492129	0.492129	0.860476	Process
GO:0009751	response to salicylic acid	0.613724	0.613724	0.911033	Process
GO:0009863	salicylic acid mediated signaling pathway	0.92961	0.92961	0.941547	Process
GO:0009862	systemic acquired resistance, salicylic acid mediated signaling pathway	0.930786	0.930786	0.941547	Process
GO:0071446	cellular response to salicylic acid stimulus	0.995127	0.995127	0.941547	Process

## Sheet: Supplement table 3
ID	Description	pvalue	p.adjust	qvalue
ko04075	Plant hormone signal transduction	5.82183e-17	5.82183e-17	1.72817e-14
ko00500	Starch and sucrose metabolism	4.20089e-11	4.20089e-11	6.235e-09
ko00073	Cutin, suberine and wax biosynthesis	4.00034e-08	4.00034e-08	3.95823e-06
ko04016	MAPK signaling pathway - plant	7.99992e-08	7.99992e-08	4.84303e-06
ko00940	Phenylpropanoid biosynthesis	8.15758e-08	8.15758e-08	4.84303e-06
ko00909	Sesquiterpenoid and triterpenoid biosynthesis	1.50303e-07	1.50303e-07	7.43604e-06
ko04612	Antigen processing and presentation	6.33949e-07	6.33949e-07	2.68832e-05
ko00010	Glycolysis / Gluconeogenesis	1.16546e-06	1.16546e-06	3.85608e-05
ko01230	Biosynthesis of amino acids	1.16913e-06	1.16913e-06	3.85608e-05
ko00941	Flavonoid biosynthesis	1.70601e-06	1.70601e-06	5.06414e-05
ko00061	Fatty acid biosynthesis	6.5327e-06	6.5327e-06	0.000165823
ko04142	Lysosome	6.70347e-06	6.70347e-06	0.000165823
ko04141	Protein processing in endoplasmic reticulum	7.5842e-06	7.5842e-06	0.000173178
ko00592	alpha-Linolenic acid metabolism	1.28236e-05	1.28236e-05	0.000271899
ko01212	Fatty acid metabolism	2.2279e-05	2.2279e-05	0.000440889
ko00710	Carbon fixation in photosynthetic organisms	2.37644e-05	2.37644e-05	0.000440892
ko04626	Plant-pathogen interaction	2.93069e-05	2.93069e-05	0.000511737
ko04110	Cell cycle	3.84165e-05	3.84165e-05	0.000633535
ko01200	Carbon metabolism	5.16147e-05	5.16147e-05	0.000806391
ko03030	DNA replication	6.8209e-05	6.8209e-05	0.00101237
ko00520	Amino sugar and nucleotide sugar metabolism	8.13722e-05	8.13722e-05	0.00115022
ko00053	Ascorbate and aldarate metabolism	9.31835e-05	9.31835e-05	0.00125731
ko04712	Circadian rhythm - plant	0.000152025	0.000152025	0.00196207
ko00561	Glycerolipid metabolism	0.000197232	0.000197232	0.00242801
ko01240	Biosynthesis of cofactors	0.000206107	0.000206107	0.00242801
ko04922	Glucagon signaling pathway	0.000212666	0.000212666	0.00242801
ko04910	Insulin signaling pathway	0.000589135	0.000589135	0.00647704
ko00100	Steroid biosynthesis	0.000698988	0.000698988	0.00720718
ko00908	Zeatin biosynthesis	0.000704106	0.000704106	0.00720718
ko00052	Galactose metabolism	0.00074061	0.00074061	0.00732814
ko01232	Nucleotide metabolism	0.000968702	0.000968702	0.00927586
ko03040	Spliceosome	0.00133974	0.00133974	0.0124278
ko00945	Stilbenoid, diarylheptanoid and gingerol biosynthesis	0.00154342	0.00154342	0.0138834
ko00620	Pyruvate metabolism	0.00169022	0.00169022	0.0146222
ko04144	Endocytosis	0.00172407	0.00172407	0.0146222
ko00630	Glyoxylate and dicarboxylate metabolism	0.00200676	0.00200676	0.016547
ko04936	Alcoholic liver disease	0.00278996	0.00278996	0.0218002
ko01040	Biosynthesis of unsaturated fatty acids	0.00279073	0.00279073	0.0218002
ko00904	Diterpenoid biosynthesis	0.00342843	0.00342843	0.026095
ko00270	Cysteine and methionine metabolism	0.0037837	0.0037837	0.0272066
ko00603	Glycosphingolipid biosynthesis - globo and isoglobo series	0.00381854	0.00381854	0.0272066
ko00062	Fatty acid elongation	0.00389619	0.00389619	0.0272066
ko00480	Glutathione metabolism	0.0039411	0.0039411	0.0272066
ko00051	Fructose and mannose metabolism	0.00441364	0.00441364	0.0297762
ko04152	AMPK signaling pathway	0.00455934	0.00455934	0.0300756
ko00460	Cyanoamino acid metabolism	0.0051468	0.0051468	0.0332128
ko04146	Peroxisome	0.00553322	0.00553322	0.0346078
ko01523	Antifolate resistance	0.00559616	0.00559616	0.0346078
ko00564	Glycerophospholipid metabolism	0.00586423	0.00586423	0.0355255
ko00999	Biosynthesis of various plant secondary metabolites	0.00675866	0.00675866	0.0401251
ko00900	Terpenoid backbone biosynthesis	0.00729245	0.00729245	0.0424452
ko04530	Tight junction	0.00849423	0.00849423	0.0484893
ko04721	Synaptic vesicle cycle	0.0116311	0.0116311	0.0651436
ko00514	Other types of O-glycan biosynthesis	0.0120047	0.0120047	0.0659907
ko03410	Base excision repair	0.0123409	0.0123409	0.0666056
ko00280	Valine, leucine and isoleucine degradation	0.0135088	0.0135088	0.0716066
ko00770	Pantothenate and CoA biosynthesis	0.013758	0.013758	0.0716482
ko05012	Parkinson disease	0.0142884	0.0142884	0.0731274
ko04213	Longevity regulating pathway - multiple species	0.0153502	0.0153502	0.0770464
ko04216	Ferroptosis	0.0155732	0.0155732	0.0770464
ko00534	Glycosaminoglycan biosynthesis - heparan sulfate / heparin	0.0159212	0.0159212	0.0774768
ko00020	Citrate cycle (TCA cycle)	0.0215278	0.0215278	0.101744
ko00730	Thiamine metabolism	0.0221482	0.0221482	0.101744
ko03050	Proteasome	0.022563	0.022563	0.101744
ko05230	Central carbon metabolism in cancer	0.022563	0.022563	0.101744
ko00604	Glycosphingolipid biosynthesis - ganglio series	0.0231847	0.0231847	0.101744
ko03015	mRNA surveillance pathway	0.0233072	0.0233072	0.101744
ko03320	PPAR signaling pathway	0.0233072	0.0233072	0.101744
ko00591	Linoleic acid metabolism	0.0247486	0.0247486	0.10647
ko03018	RNA degradation	0.0262876	0.0262876	0.111475
ko00240	Pyrimidine metabolism	0.0274283	0.0274283	0.114674
ko00380	Tryptophan metabolism	0.0280964	0.0280964	0.115836
ko04138	Autophagy - yeast	0.0319684	0.0319684	0.129994
ko03460	Fanconi anemia pathway	0.0345366	0.0345366	0.138539
ko04727	GABAergic synapse	0.0361327	0.0361327	0.141351
ko00790	Folate biosynthesis	0.0361899	0.0361899	0.141351
ko00040	Pentose and glucuronate interconversions	0.0384352	0.0384352	0.148171
ko00400	Phenylalanine, tyrosine and tryptophan biosynthesis	0.0412721	0.0412721	0.157068
ko05130	Pathogenic Escherichia coli infection	0.0434705	0.0434705	0.163304
ko03440	Homologous recombination	0.044011	0.044011	0.163304
ko00071	Fatty acid degradation	0.0466108	0.0466108	0.170815
ko04931	Insulin resistance	0.0498332	0.0498332	0.176657
ko00130	Ubiquinone and other terpenoid-quinone biosynthesis	0.0499903	0.0499903	0.176657
ko04361	Axon regeneration	0.0499903	0.0499903	0.176657
ko05020	Prion disease	0.0530083	0.0530083	0.185119
ko00983	Drug metabolism - other enzymes	0.0549859	0.0549859	0.189308
ko01524	Platinum drug resistance	0.0559036	0.0559036	0.189308
ko04066	HIF-1 signaling pathway	0.0561211	0.0561211	0.189308
ko03420	Nucleotide excision repair	0.0603347	0.0603347	0.194955
ko00450	Selenocompound metabolism	0.0604221	0.0604221	0.194955
ko04961	Endocrine and other factor-regulated calcium reabsorption	0.0604221	0.0604221	0.194955
ko04962	Vasopressin-regulated water reabsorption	0.0604221	0.0604221	0.194955
ko04210	Apoptosis	0.0617623	0.0617623	0.197136
ko00600	Sphingolipid metabolism	0.0697774	0.0697774	0.22035
ko00830	Retinol metabolism	0.0747868	0.0747868	0.232579
ko04973	Carbohydrate digestion and absorption	0.075217	0.075217	0.232579
ko04978	Mineral absorption	0.0783576	0.0783576	0.239792
ko05418	Fluid shear stress and atherosclerosis	0.0798776	0.0798776	0.241049
ko05017	Spinocerebellar ataxia	0.0803923	0.0803923	0.241049
ko04930	Type II diabetes mellitus	0.0848634	0.0848634	0.25191
ko00350	Tyrosine metabolism	0.08601	0.08601	0.252786
ko00030	Pentose phosphate pathway	0.0902795	0.0902795	0.262105
ko04920	Adipocytokine signaling pathway	0.0909469	0.0909469	0.262105
ko04710	Circadian rhythm	0.0925912	0.0925912	0.264278
ko00260	Glycine, serine and threonine metabolism	0.0952636	0.0952636	0.269317
ko00250	Alanine, aspartate and glutamate metabolism	0.0968705	0.0968705	0.271276
ko01250	Biosynthesis of nucleotide sugars	0.0988617	0.0988617	0.274265
ko00982	Drug metabolism - cytochrome P450	0.101842	0.101842	0.279918
ko04212	Longevity regulating pathway - worm	0.115038	0.115038	0.310438
ko04624	Toll and Imd signaling pathway	0.115038	0.115038	0.310438
ko04111	Cell cycle - yeast	0.118232	0.118232	0.316184
ko04140	Autophagy - animal	0.125939	0.125939	0.333786
ko00562	Inositol phosphate metabolism	0.12972	0.12972	0.339237
ko00533	Glycosaminoglycan biosynthesis - keratan sulfate	0.130281	0.130281	0.339237
ko04975	Fat digestion and absorption	0.131617	0.131617	0.339736
ko00220	Arginine biosynthesis	0.134896	0.134896	0.343277
ko05014	Amyotrophic lateral sclerosis	0.135302	0.135302	0.343277
ko03430	Mismatch repair	0.137142	0.137142	0.344995
ko04145	Phagosome	0.139252	0.139252	0.34736
ko00410	beta-Alanine metabolism	0.145481	0.145481	0.352381
ko00512	Mucin type O-glycan biosynthesis	0.146013	0.146013	0.352381
ko00531	Glycosaminoglycan degradation	0.146013	0.146013	0.352381
ko00944	Flavone and flavonol biosynthesis	0.146013	0.146013	0.352381
ko04120	Ubiquitin mediated proteolysis	0.149609	0.149609	0.35703
ko04217	Necroptosis	0.150345	0.150345	0.35703
ko05169	Epstein-Barr virus infection	0.157906	0.157906	0.37201
ko04666	Fc gamma R-mediated phagocytosis	0.163539	0.163539	0.380324
ko00565	Ether lipid metabolism	0.163998	0.163998	0.380324
ko01210	2-Oxocarboxylic acid metabolism	0.167183	0.167183	0.381745
ko04071	Sphingolipid signaling pathway	0.167183	0.167183	0.381745
ko00230	Purine metabolism	0.182305	0.182305	0.413099
ko05417	Lipid and atherosclerosis	0.185098	0.185098	0.415021
ko04113	Meiosis - yeast	0.18595	0.18595	0.415021
ko04211	Longevity regulating pathway	0.194363	0.194363	0.427461
ko05034	Alcoholism	0.194404	0.194404	0.427461
ko00980	Metabolism of xenobiotics by cytochrome P450	0.198434	0.198434	0.430164
ko04371	Apelin signaling pathway	0.198531	0.198531	0.430164
ko05010	Alzheimer disease	0.203057	0.203057	0.436782
ko00290	Valine, leucine and isoleucine biosynthesis	0.211932	0.211932	0.452592
ko04927	Cortisol synthesis and secretion	0.228056	0.228056	0.483547
ko00310	Lysine degradation	0.230559	0.230559	0.485388
ko04714	Thermogenesis	0.233574	0.233574	0.488272
ko04070	Phosphatidylinositol signaling system	0.237892	0.237892	0.493194
ko05016	Huntington disease	0.239983	0.239983	0.493194
ko05152	Tuberculosis	0.243023	0.243023	0.493194
ko00720	Carbon fixation pathways in prokaryotes	0.244959	0.244959	0.493194
ko00521	Streptomycin biosynthesis	0.245898	0.245898	0.493194
ko00966	Glucosinolate biosynthesis	0.245898	0.245898	0.493194
ko00906	Carotenoid biosynthesis	0.247826	0.247826	0.493726
ko03060	Protein export	0.258964	0.258964	0.512476
ko00640	Propanoate metabolism	0.268627	0.268627	0.528078
ko04913	Ovarian steroidogenesis	0.271376	0.271376	0.529972
ko00965	Betalain biosynthesis	0.277226	0.277226	0.536427
ko05162	Measles	0.280001	0.280001	0.536427
ko05132	Salmonella infection	0.280103	0.280103	0.536427
ko00670	One carbon pool by folate	0.28385	0.28385	0.537486
ko03013	Nucleocytoplasmic transport	0.284277	0.284277	0.537486
ko00750	Vitamin B6 metabolism	0.297078	0.297078	0.558135
ko05202	Transcriptional misregulation in cancer	0.3135	0.3135	0.579036
ko00643	Styrene degradation	0.314055	0.314055	0.579036
ko04940	Type I diabetes mellitus	0.314055	0.314055	0.579036
ko00195	Photosynthesis	0.319313	0.319313	0.585096
ko03010	Ribosome	0.321959	0.321959	0.586325
ko00430	Taurine and hypotaurine metabolism	0.330939	0.330939	0.590267
ko04341	Hedgehog signaling pathway - fly	0.330939	0.330939	0.590267
ko04728	Dopaminergic synapse	0.332263	0.332263	0.590267
ko00510	N-Glycan biosynthesis	0.334066	0.334066	0.590267
ko00590	Arachidonic acid metabolism	0.334066	0.334066	0.590267
ko00910	Nitrogen metabolism	0.340101	0.340101	0.592494
ko04925	Aldosterone synthesis and secretion	0.340101	0.340101	0.592494
ko04726	Serotonergic synapse	0.341315	0.341315	0.592494
ko05031	Amphetamine addiction	0.346628	0.346628	0.596609
ko05033	Nicotine addiction	0.347705	0.347705	0.596609
ko00330	Arginine and proline metabolism	0.356626	0.356626	0.6084
ko04724	Glutamatergic synapse	0.368552	0.368552	0.625153
ko04122	Sulfur relay system	0.380784	0.380784	0.63305
ko05204	Chemical carcinogenesis - DNA adducts	0.380784	0.380784	0.63305
ko00650	Butanoate metabolism	0.381113	0.381113	0.63305
ko05134	Legionellosis	0.381738	0.381738	0.63305
ko04722	Neurotrophin signaling pathway	0.386729	0.386729	0.637764
ko04924	Renin secretion	0.396526	0.396526	0.644758
ko04921	Oxytocin signaling pathway	0.397453	0.397453	0.644758
ko00905	Brassinosteroid biosynthesis	0.399658	0.399658	0.644758
ko04711	Circadian rhythm - fly	0.399658	0.399658	0.644758
ko05022	Pathways of neurodegeneration - multiple diseases	0.403368	0.403368	0.647225
ko04929	GnRH secretion	0.408858	0.408858	0.652313
ko00901	Indole alkaloid biosynthesis	0.413131	0.413131	0.652313
ko04112	Cell cycle - Caulobacter	0.413131	0.413131	0.652313
ko00513	Various types of N-glycan biosynthesis	0.421111	0.421111	0.661395
ko00903	Limonene and pinene degradation	0.426883	0.426883	0.666449
ko00960	Tropane, piperidine and pyridine alkaloid biosynthesis	0.428988	0.428988	0.666449
ko04918	Thyroid hormone synthesis	0.433278	0.433278	0.666449
ko00360	Phenylalanine metabolism	0.43331	0.43331	0.666449
ko04150	mTOR signaling pathway	0.438156	0.438156	0.666991
ko04218	Cellular senescence	0.438156	0.438156	0.666991
ko05100	Bacterial invasion of epithelial cells	0.453628	0.453628	0.68702
ko05170	Human immunodeficiency virus 1 infection	0.460169	0.460169	0.693388
ko04915	Estrogen signaling pathway	0.463698	0.463698	0.695178
ko04130	SNARE interactions in vesicular transport	0.475137	0.475137	0.700309
ko04964	Proximal tubule bicarbonate reclamation	0.477689	0.477689	0.700309
ko04934	Cushing syndrome	0.478329	0.478329	0.700309
ko05135	Yersinia infection	0.478329	0.478329	0.700309
ko04713	Circadian entrainment	0.483635	0.483635	0.700309
ko05133	Pertussis	0.483635	0.483635	0.700309
ko05410	Hypertrophic cardiomyopathy	0.483635	0.483635	0.700309
ko03022	Basal transcription factors	0.490012	0.490012	0.706098
ko04068	FoxO signaling pathway	0.493942	0.493942	0.708323
ko05168	Herpes simplex virus 1 infection	0.508739	0.508739	0.720332
ko03008	Ribosome biogenesis in eukaryotes	0.512965	0.512965	0.720332
ko03250	Viral life cycle - HIV-1	0.515372	0.515372	0.720332
ko04932	Non-alcoholic fatty liver disease	0.517614	0.517614	0.720332
ko00791	Atrazine degradation	0.523999	0.523999	0.720332
ko00942	Anthocyanin biosynthesis	0.523999	0.523999	0.720332
ko05164	Influenza A	0.525337	0.525337	0.720332
ko02026	Biofilm formation - Escherichia coli	0.526583	0.526583	0.720332
ko04137	Mitophagy - animal	0.526583	0.526583	0.720332
ko05231	Choline metabolism in cancer	0.526583	0.526583	0.720332
ko05203	Viral carcinogenesis	0.534445	0.534445	0.72544
ko00950	Isoquinoline alkaloid biosynthesis	0.537649	0.537649	0.72544
ko04976	Bile secretion	0.537649	0.537649	0.72544
ko04912	GnRH signaling pathway	0.559329	0.559329	0.740416
ko04970	Salivary secretion	0.559329	0.559329	0.740416
ko00532	Glycosaminoglycan biosynthesis - chondroitin sulfate / dermatan sulfate	0.566208	0.566208	0.740416
ko00943	Isoflavonoid biosynthesis	0.566208	0.566208	0.740416
ko00981	Insect hormone biosynthesis	0.566208	0.566208	0.740416
ko04744	Phototransduction	0.566208	0.566208	0.740416
ko04745	Phototransduction - fly	0.566208	0.566208	0.740416
ko04914	Progesterone-mediated oocyte maturation	0.569937	0.569937	0.742024
ko00902	Monoterpenoid biosynthesis	0.573452	0.573452	0.74334
ko00970	Aminoacyl-tRNA biosynthesis	0.580386	0.580386	0.749057
ko00625	Chloroalkane and chloroalkene degradation	0.586356	0.586356	0.749302
ko05131	Shigellosis	0.586796	0.586796	0.749302
ko03020	RNA polymerase	0.590673	0.590673	0.749302
ko04115	p53 signaling pathway	0.590673	0.590673	0.749302
ko00254	Aflatoxin biosynthesis	0.604681	0.604681	0.759232
ko00860	Porphyrin metabolism	0.606559	0.606559	0.759232
ko04972	Pancreatic secretion	0.610753	0.610753	0.759232
ko04340	Hedgehog signaling pathway	0.61129	0.61129	0.759232
ko05213	Endometrial cancer	0.61129	0.61129	0.759232
ko05145	Toxoplasmosis	0.629923	0.629923	0.766567
ko04621	NOD-like receptor signaling pathway	0.63414	0.63414	0.766567
ko04270	Vascular smooth muscle contraction	0.63814	0.63814	0.766567
ko05210	Colorectal cancer	0.639615	0.639615	0.766567
ko00511	Other glycan degradation	0.639746	0.639746	0.766567
ko00930	Caprolactam degradation	0.639746	0.639746	0.766567
ko01502	Vancomycin resistance	0.639746	0.639746	0.766567
ko04614	Renin-angiotensin system	0.639746	0.639746	0.766567
ko05166	Human T-cell leukemia virus 1 infection	0.640437	0.640437	0.766567
ko05217	Basal cell carcinoma	0.646511	0.646511	0.77073
ko04136	Autophagy - other	0.656097	0.656097	0.771645
ko04977	Vitamin digestion and absorption	0.656097	0.656097	0.771645
ko04979	Cholesterol metabolism	0.657677	0.657677	0.771645
ko05110	Vibrio cholerae infection	0.657677	0.657677	0.771645
ko05171	Coronavirus disease - COVID-19	0.670647	0.670647	0.781924
ko00780	Biotin metabolism	0.671706	0.671706	0.781924
ko04740	Olfactory transduction	0.686608	0.686608	0.796149
ko04114	Oocyte meiosis	0.709065	0.709065	0.811044
ko00740	Riboflavin metabolism	0.709303	0.709303	0.811044
ko05214	Glioma	0.709303	0.709303	0.811044
ko00563	Glycosylphosphatidylinositol (GPI)-anchor biosynthesis	0.714417	0.714417	0.811044
ko00601	Glycosphingolipid biosynthesis - lacto and neolacto series	0.714417	0.714417	0.811044
ko04657	IL-17 signaling pathway	0.71698	0.71698	0.811044
ko04320	Dorso-ventral axis formation	0.727383	0.727383	0.811044
ko04214	Apoptosis - fly	0.728058	0.728058	0.811044
ko04917	Prolactin signaling pathway	0.737045	0.737045	0.811044
ko04013	MAPK signaling pathway - fly	0.739724	0.739724	0.811044
ko00626	Naphthalene degradation	0.739762	0.739762	0.811044
ko00660	C5-Branched dibasic acid metabolism	0.739762	0.739762	0.811044
ko04010	MAPK signaling pathway	0.74353	0.74353	0.811044
ko04928	Parathyroid hormone synthesis, secretion and action	0.746976	0.746976	0.811044
ko05142	Chagas disease	0.746976	0.746976	0.811044
ko05160	Hepatitis C	0.753038	0.753038	0.811044
ko05140	Leishmaniasis	0.75426	0.75426	0.811044
ko04540	Gap junction	0.762497	0.762497	0.811044
ko01051	Biosynthesis of ansamycins	0.773631	0.773631	0.811044
ko04613	Neutrophil extracellular trap formation	0.780836	0.780836	0.811044
ko05212	Pancreatic cancer	0.785787	0.785787	0.811044
ko04919	Thyroid hormone signaling pathway	0.787141	0.787141	0.811044
ko05032	Morphine addiction	0.793092	0.793092	0.811044
ko04723	Retrograde endocannabinoid signaling	0.793589	0.793589	0.811044
ko05216	Thyroid cancer	0.793728	0.793728	0.811044
ko04022	cGMP-PKG signaling pathway	0.804143	0.804143	0.811044
ko04974	Protein digestion and absorption	0.807044	0.807044	0.811044
ko05208	Chemical carcinogenesis - reactive oxygen species	0.810377	0.810377	0.811044
ko01521	EGFR tyrosine kinase inhibitor resistance	0.813702	0.813702	0.811044
ko04916	Melanogenesis	0.813702	0.813702	0.811044
ko04750	Inflammatory mediator regulation of TRP channels	0.820154	0.820154	0.811044
ko00541	O-Antigen nucleotide sugar biosynthesis	0.821878	0.821878	0.811044
ko04064	NF-kappa B signaling pathway	0.821878	0.821878	0.811044
ko05030	Cocaine addiction	0.836518	0.836518	0.811044
ko05416	Viral myocarditis	0.836518	0.836518	0.811044
ko05207	Chemical carcinogenesis - receptor activation	0.842048	0.842048	0.811044
ko04020	Calcium signaling pathway	0.849334	0.849334	0.811044
ko04742	Taste transduction	0.851039	0.851039	0.811044
ko05161	Hepatitis B	0.854582	0.854582	0.811044
ko05222	Small cell lung cancer	0.854815	0.854815	0.811044
ko05415	Diabetic cardiomyopathy	0.856286	0.856286	0.811044
ko04720	Long-term potentiation	0.864273	0.864273	0.811044
ko04620	Toll-like receptor signaling pathway	0.864942	0.864942	0.811044
ko00440	Phosphonate and phosphinate metabolism	0.870443	0.870443	0.811044
ko04072	Phospholipase D signaling pathway	0.873079	0.873079	0.811044
ko05226	Gastric cancer	0.873079	0.873079	0.811044
ko04730	Long-term depression	0.876333	0.876333	0.811044
ko05322	Systemic lupus erythematosus	0.876333	0.876333	0.811044
ko00920	Sulfur metabolism	0.877019	0.877019	0.811044
ko00140	Steroid hormone biosynthesis	0.881955	0.881955	0.811044
ko04923	Regulation of lipolysis in adipocytes	0.881955	0.881955	0.811044
ko00340	Histidine metabolism	0.887323	0.887323	0.811044
ko05215	Prostate cancer	0.887488	0.887488	0.811044
ko00300	Lysine biosynthesis	0.892446	0.892446	0.811044
ko04350	TGF-beta signaling pathway	0.89549	0.89549	0.811044
ko05225	Hepatocellular carcinoma	0.90168	0.90168	0.811044
ko04971	Gastric acid secretion	0.902006	0.902006	0.811044
ko05218	Melanoma	0.902006	0.902006	0.811044
ko04623	Cytosolic DNA-sensing pathway	0.906463	0.906463	0.811044
ko05146	Amoebiasis	0.909928	0.909928	0.811044
ko00470	D-Amino acid metabolism	0.914779	0.914779	0.811044
ko00550	Peptidoglycan biosynthesis	0.914779	0.914779	0.811044
ko04391	Hippo signaling pathway - fly	0.914779	0.914779	0.811044
ko04622	RIG-I-like receptor signaling pathway	0.914779	0.914779	0.811044
ko04725	Cholinergic synapse	0.919508	0.919508	0.811044
ko04011	MAPK signaling pathway - yeast	0.922482	0.922482	0.811044
ko04935	Growth hormone synthesis, secretion and action	0.922482	0.922482	0.811044
ko05221	Acute myeloid leukemia	0.929262	0.929262	0.811044
ko00524	Neomycin, kanamycin and gentamicin biosynthesis	0.932481	0.932481	0.811044
ko04662	B cell receptor signaling pathway	0.932481	0.932481	0.811044
ko00760	Nicotinate and nicotinamide metabolism	0.933375	0.933375	0.811044
ko04261	Adrenergic signaling in cardiomyocytes	0.933375	0.933375	0.811044
ko00523	Polyketide sugar unit biosynthesis	0.935554	0.935554	0.811044
ko05223	Non-small cell lung cancer	0.938487	0.938487	0.811044
ko04810	Regulation of actin cytoskeleton	0.941478	0.941478	0.811044
ko00680	Methane metabolism	0.944547	0.944547	0.811044
ko05205	Proteoglycans in cancer	0.944986	0.944986	0.811044
ko04520	Adherens junction	0.94651	0.94651	0.811044
ko05220	Chronic myeloid leukemia	0.94651	0.94651	0.811044
ko04024	cAMP signaling pathway	0.949889	0.949889	0.811044
ko05165	Human papillomavirus infection	0.953686	0.953686	0.811044
ko05224	Breast cancer	0.954614	0.954614	0.811044
ko04260	Cardiac muscle contraction	0.955607	0.955607	0.811044
ko05323	Rheumatoid arthritis	0.955607	0.955607	0.811044
ko04911	Insulin secretion	0.957629	0.957629	0.811044
ko05412	Arrhythmogenic right ventricular cardiomyopathy	0.957629	0.957629	0.811044
ko04012	ErbB signaling pathway	0.959558	0.959558	0.811044
ko04014	Ras signaling pathway	0.965749	0.965749	0.811044
ko04550	Signaling pathways regulating pluripotency of stem cells	0.968056	0.968056	0.811044
ko05206	MicroRNAs in cancer	0.968729	0.968729	0.811044
ko04390	Hippo signaling pathway	0.969288	0.969288	0.811044
ko00190	Oxidative phosphorylation	0.972806	0.972806	0.811044
ko04310	Wnt signaling pathway	0.974791	0.974791	0.811044
ko00627	Aminobenzoate degradation	0.976891	0.976891	0.811044
ko04625	C-type lectin receptor signaling pathway	0.977945	0.977945	0.811044
ko04151	PI3K-Akt signaling pathway	0.981491	0.981491	0.811044
ko04360	Axon guidance	0.981672	0.981672	0.811044
ko04660	T cell receptor signaling pathway	0.981701	0.981701	0.811044
ko04659	Th17 cell differentiation	0.982535	0.982535	0.811044
ko05414	Dilated cardiomyopathy	0.982535	0.982535	0.811044
ko05167	Kaposi sarcoma-associated herpesvirus infection	0.984268	0.984268	0.811044
ko00362	Benzoate degradation	0.992811	0.992811	0.811044
ko05163	Human cytomegalovirus infection	0.993286	0.993286	0.811044
ko04062	Chemokine signaling pathway	0.995418	0.995418	0.811044
ko05200	Pathways in cancer	0.996836	0.996836	0.811044
ko01220	Degradation of aromatic compounds	0.997205	0.997205	0.811044
ko04510	Focal adhesion	0.99904	0.99904	0.811044
ko02024	Quorum sensing	0.999041	0.999041	0.811044
ko04015	Rap1 signaling pathway	0.999479	0.999479	0.811044
ko04080	Neuroactive ligand-receptor interaction	1	1	0.811044

## Sheet: Supplement table 4
Hormone	Gene	log2（fold change）	pvalue	padj	KEGG description	GO
ABA	ABF-1	2.23357	3.40603e-12	6.03451e-10	ABF; ABA responsive element binding factor	GO:1903506,GO:0009737,GO:0044464,GO:0051252,GO:0023052,GO:0097306,GO:1901700,GO:0050794,GO:0080090,GO:0071215,GO:2001141,GO:0097159,GO:0019222,GO:0050789,GO:0005575,GO:0008150,GO:0032870,GO:0140110,GO:0003677,GO:0009889,GO:0033993,GO:0043227,GO:0009755,GO:0009738,GO:1901363,GO:0005634,GO:0005623,GO:0009987,GO:0043229,GO:0042221,GO:0043565,GO:0051716,GO:0097305,GO:2000112,GO:0043226,GO:0003676,GO:…
	ABF-2	1.10356	0.0059118	0.0284068	ABF; ABA responsive element binding factor
	ABF-3	1.21468	0.000910456	0.00674008	ABF; ABA responsive element binding factor	GO:1903506,GO:0051252,GO:0097306,GO:1901700,GO:0080090,GO:0071215,GO:2001141,GO:0009414,GO:0005575,GO:0008150,GO:0140110,GO:0003677,GO:0009889,GO:0043227,GO:0009738,GO:0043229,GO:0009987,GO:0042221,GO:0051716,GO:0097305,GO:0023056,GO:0031323,GO:0023051,GO:0010468,GO:0044424,GO:0010647,GO:0010033,GO:0007154,GO:0009725,GO:0009719,GO:1901421,GO:0003700,GO:0001067,GO:0009787,GO:0023052,GO:0009966,GO:…
	ABF-4	1.61617	0.000577703	0.00469307	ABF; ABA responsive element binding factor	GO:1903506,GO:0051252,GO:0097306,GO:1901700,GO:0080090,GO:0071215,GO:2001141,GO:0009414,GO:0005575,GO:0008150,GO:0140110,GO:0003677,GO:0009889,GO:0043227,GO:0009738,GO:0043229,GO:0009987,GO:0042221,GO:0051716,GO:0097305,GO:0023056,GO:0031323,GO:0023051,GO:0010468,GO:0044424,GO:0010647,GO:0010033,GO:0007154,GO:0009725,GO:0009719,GO:1901421,GO:0003700,GO:0001067,GO:0009787,GO:0023052,GO:0009966,GO:…
	ABF-5	2.04573	7.09679e-06	0.00013849	ABF; ABA responsive element binding factor
	NCED-1	-1.11389	0.0875934	0.20914	NCED; 9-cis-epoxycarotenoid dioxygenase [EC:1.13.11.51]	GO:0055035,GO:0034357,GO:0071704,GO:1901617,GO:1901700,GO:0016114,GO:0009414,GO:0046165,GO:0006721,GO:0005575,GO:0006066,GO:0008150,GO:0048609,GO:1902645,GO:0071695,GO:0044283,GO:0043227,GO:0055114,GO:0044435,GO:0009987,GO:0043229,GO:0009687,GO:0042221,GO:0048316,GO:0044424,GO:0022611,GO:0008610,GO:0048856,GO:0006714,GO:0032504,GO:0044436,GO:0009628,GO:0016491,GO:0044422,GO:0043289,GO:0010035,GO:…
	PP2C-1	-2.10162	1.00192e-08	6.24575e-07	PP2C; protein phosphatase 2C [EC:3.1.3.16]	GO:0034766,GO:0097306,GO:0071704,GO:1901700,GO:0071215,GO:0009414,GO:0044267,GO:0005575,GO:0008150,GO:1901420,GO:0006807,GO:1903960,GO:0043227,GO:0034763,GO:0034762,GO:0009738,GO:0023057,GO:0043229,GO:0009987,GO:0016311,GO:0042221,GO:0048519,GO:0051716,GO:0097305,GO:0010648,GO:0140096,GO:0023051,GO:0051051,GO:0044424,GO:1905958,GO:0009409,GO:0006464,GO:0036211,GO:0010033,GO:0019900,GO:0048585,GO:…
	PP2C-2	-1.83158	1.76331e-05	0.000291683	PP2C; protein phosphatase 2C [EC:3.1.3.16]	GO:0009657,GO:0051093,GO:0005794,GO:0071704,GO:1901700,GO:0009414,GO:0044267,GO:0005575,GO:0008150,GO:0048367,GO:0048609,GO:1901420,GO:0006807,GO:0071695,GO:0043227,GO:0048580,GO:0098588,GO:0023057,GO:0009987,GO:0043229,GO:0016311,GO:0042221,GO:0048519,GO:0097305,GO:0048582,GO:1902039,GO:0023056,GO:0010648,GO:0048838,GO:0140096,GO:0023051,GO:0048316,GO:0044424,GO:1905958,GO:0010647,GO:0048827,GO:…
	PP2C-3	-2.16786	5.44417e-05	0.000721869	PP2C; protein phosphatase 2C [EC:3.1.3.16]	GO:0009657,GO:0051093,GO:0005794,GO:0071704,GO:1901700,GO:0009414,GO:0044267,GO:0005575,GO:0008150,GO:0048367,GO:0048609,GO:1901420,GO:0006807,GO:0071695,GO:0043227,GO:0048580,GO:0098588,GO:0023057,GO:0009987,GO:0043229,GO:0016311,GO:0042221,GO:0048519,GO:0097305,GO:0048582,GO:1902039,GO:0023056,GO:0010648,GO:0048838,GO:0140096,GO:0023051,GO:0048316,GO:0044424,GO:1905958,GO:0010647,GO:0048827,GO:…
	PP2C-4	-1.00232	0.00171723	0.0110107	PP2C; protein phosphatase 2C [EC:3.1.3.16]	GO:0042578,GO:0044464,GO:0009787,GO:0010030,GO:0071704,GO:0050794,GO:0006793,GO:0051094,GO:0048523,GO:0009966,GO:2000026,GO:0048583,GO:0044267,GO:0050789,GO:0005575,GO:1905957,GO:0008150,GO:1901420,GO:0006807,GO:0044260,GO:0043227,GO:0048580,GO:0009788,GO:0050793,GO:0044238,GO:0048518,GO:0023057,GO:0005623,GO:0005634,GO:0009987,GO:0043229,GO:0016311,GO:0044237,GO:0048519,GO:0043170,GO:0048582,GO:…
	PP2C-5	-1.74649	0.0371409	0.112206	PP2C; protein phosphatase 2C [EC:3.1.3.16]	GO:0071704,GO:0044267,GO:0005575,GO:0008150,GO:0048609,GO:1901420,GO:0006807,GO:1902040,GO:0071695,GO:0043227,GO:0048580,GO:0023057,GO:0043229,GO:0009987,GO:0016311,GO:0048519,GO:0048582,GO:0010648,GO:0001691,GO:0140096,GO:0023051,GO:0048316,GO:0044424,GO:0030234,GO:1905958,GO:0006464,GO:0098772,GO:0036211,GO:0022611,GO:0048585,GO:0009787,GO:0048856,GO:0010030,GO:2000034,GO:0032504,GO:0009966,GO:…
	PP2C-6	-1.36349	0.0723984	0.182812	PP2C; protein phosphatase 2C [EC:3.1.3.16]	GO:0071704,GO:0044267,GO:0005575,GO:0008150,GO:0048609,GO:1901420,GO:0006807,GO:1902040,GO:0071695,GO:0043227,GO:0048580,GO:0023057,GO:0043229,GO:0009987,GO:0016311,GO:0048519,GO:0048582,GO:0010648,GO:0001691,GO:0140096,GO:0023051,GO:0048316,GO:0044424,GO:0030234,GO:1905958,GO:0006464,GO:0098772,GO:0036211,GO:0022611,GO:0048585,GO:0009787,GO:0048856,GO:0010030,GO:2000034,GO:0032504,GO:0009966,GO:…
	PYR/PYL-1	2.18718	0.00244552	0.0144934	PYL; abscisic acid receptor PYR/PYL family	GO:0043177,GO:0004864,GO:0036094,GO:0097306,GO:1901700,GO:0080090,GO:0071215,GO:0009414,GO:0005575,GO:0019840,GO:0008150,GO:0032515,GO:0043227,GO:0042562,GO:0035305,GO:0009738,GO:0009987,GO:0043229,GO:0031399,GO:0042221,GO:0048519,GO:0008289,GO:0051716,GO:0097305,GO:0043666,GO:0031323,GO:0044424,GO:0030234,GO:0009409,GO:0098772,GO:0010033,GO:0043167,GO:0043178,GO:0032269,GO:0007154,GO:0009725,GO:…
	PYR/PYL-2	1.27726	0.0296745	0.0951803	PYL; abscisic acid receptor PYR/PYL family	GO:0043177,GO:0004864,GO:0036094,GO:0097306,GO:1901700,GO:0080090,GO:0071215,GO:0009867,GO:0005575,GO:0019840,GO:0008150,GO:0032515,GO:0043227,GO:0042562,GO:0035305,GO:0009738,GO:0009987,GO:0043229,GO:0031399,GO:0042221,GO:0048519,GO:0008289,GO:0051716,GO:0097305,GO:0043666,GO:0031323,GO:0044424,GO:0030234,GO:0098772,GO:0010033,GO:0043167,GO:0043178,GO:0032269,GO:0007154,GO:0009725,GO:0009719,GO:…
	PYR/PYL-3	-2.57135	0.0374022	0.112856	PYL; abscisic acid receptor PYR/PYL family	GO:0043177,GO:0004864,GO:0036094,GO:0097306,GO:1901700,GO:0080090,GO:0071215,GO:0005575,GO:0019840,GO:0008150,GO:0032515,GO:0043227,GO:0042562,GO:0035305,GO:0009738,GO:0009987,GO:0043229,GO:0031399,GO:0042221,GO:0048519,GO:0008289,GO:0051716,GO:0097305,GO:0043666,GO:0031323,GO:0044424,GO:0030234,GO:0098772,GO:0010033,GO:0043167,GO:0043178,GO:0032269,GO:0007154,GO:0009725,GO:0009719,GO:0019220,GO:…
	PYR/PYL-4	1.70186	0.0550802	0.149633	PYL; abscisic acid receptor PYR/PYL family	GO:0043177,GO:0004864,GO:0036094,GO:0097306,GO:1901700,GO:0080090,GO:0071215,GO:0009414,GO:0005575,GO:0019840,GO:0008150,GO:0032515,GO:0043227,GO:0042562,GO:0035305,GO:0009738,GO:0009987,GO:0043229,GO:0031399,GO:0042221,GO:0048519,GO:0008289,GO:0051716,GO:0097305,GO:0043666,GO:0031323,GO:0044424,GO:0030234,GO:0009409,GO:0098772,GO:0010033,GO:0043167,GO:0043178,GO:0032269,GO:0007154,GO:0009725,GO:…
	SNRK2-1	4.03854	1.70043e-06	4.27212e-05	SNRK2; serine/threonine-protein kinase SRK2 [EC:2.7.11.1] | RP-S6e, RPS6; small subunit ribosomal protein S6e	GO:0097306,GO:0071704,GO:1901700,GO:0071215,GO:0044267,GO:0005575,GO:0008150,GO:0016301,GO:0006807,GO:0043227,GO:0009738,GO:0043229,GO:0009987,GO:0042221,GO:0051716,GO:0097305,GO:0140096,GO:0016772,GO:0044424,GO:0006464,GO:0010033,GO:0036211,GO:0007154,GO:0009725,GO:0009719,GO:0016773,GO:0016740,GO:0035556,GO:0023052,GO:0048856,GO:0090351,GO:0009628,GO:0033993,GO:0044238,GO:0005623,GO:0032501,GO:…
	SNRK2-2	2.5672	0.0143364	0.0554314	SNRK2; serine/threonine-protein kinase SRK2 [EC:2.7.11.1] | RP-S6e, RPS6; small subunit ribosomal protein S6e	GO:0097306,GO:0071704,GO:1901700,GO:0071215,GO:0044267,GO:0005575,GO:0008150,GO:0016301,GO:0006807,GO:0043227,GO:0009738,GO:0043229,GO:0009987,GO:0042221,GO:0051716,GO:0097305,GO:0140096,GO:0016772,GO:0044424,GO:0006464,GO:0010033,GO:0036211,GO:0007154,GO:0009725,GO:0009719,GO:0016773,GO:0016740,GO:0035556,GO:0023052,GO:0048856,GO:0090351,GO:0009628,GO:0033993,GO:0044238,GO:0005623,GO:0032501,GO:…
BR	BIN2-1	1.49606	3.0847e-06	6.89958e-05	GSK3B; glycogen synthase kinase 3 beta [EC:2.7.11.26]
	BRI1-1	1.59947	0.160455	0.320196	BKI1; BRI1 kinase inhibitor 1	GO:0080090,GO:0005575,GO:0008150,GO:0009889,GO:0051055,GO:0004860,GO:0043549,GO:0019210,GO:0031399,GO:0048519,GO:0010422,GO:0046885,GO:0046890,GO:0031323,GO:0033673,GO:0044424,GO:0030234,GO:0098772,GO:0032269,GO:0045936,GO:0019220,GO:0045939,GO:0046982,GO:0032351,GO:0090032,GO:0005886,GO:0090030,GO:0005515,GO:0031327,GO:0051248,GO:0005623,GO:0010563,GO:0005488,GO:0050810,GO:0046983,GO:0031400,GO:…
	CYCD1-1	2.03063	0.0138334	0.053959	CYCD1_2_4; cyclin D1/2/4, plant | CYCD3; cyclin D3, plant
	TCH4-1	4.49149	1.4957e-15	7.06651e-13	TCH4; xyloglucan:xyloglucosyl transferase TCH4 [EC:2.4.1.207] | E2.4.1.207; xyloglucan:xyloglucosyl transferase [EC:2.4.1.207]	GO:0005737,GO:0016740,GO:0009741,GO:0071669,GO:0044464,GO:0009408,GO:0005794,GO:0006073,GO:0071704,GO:0006950,GO:0012505,GO:1901700,GO:0005976,GO:0005975,GO:0044042,GO:0009733,GO:0016757,GO:0009628,GO:0005575,GO:0008150,GO:0014070,GO:0044264,GO:0046527,GO:0010383,GO:0010411,GO:0009719,GO:0045229,GO:0033993,GO:0044260,GO:0043227,GO:0005618,GO:0071555,GO:0044238,GO:0009605,GO:0005623,GO:0009987,GO:…
	TCH4-2	2.49188	0.0454807	0.129786	TCH4; xyloglucan:xyloglucosyl transferase TCH4 [EC:2.4.1.207] | E2.4.1.207; xyloglucan:xyloglucosyl transferase [EC:2.4.1.207]	GO:0005737,GO:0016740,GO:0009741,GO:0071669,GO:0044464,GO:0009408,GO:0005794,GO:0006073,GO:0071704,GO:0006950,GO:0012505,GO:1901700,GO:0005976,GO:0005975,GO:0044042,GO:0009733,GO:0016757,GO:0009628,GO:0005575,GO:0008150,GO:0014070,GO:0044264,GO:0046527,GO:0010383,GO:0010411,GO:0009719,GO:0045229,GO:0033993,GO:0044260,GO:0043227,GO:0005618,GO:0071555,GO:0044238,GO:0009605,GO:0005623,GO:0009987,GO:…
CKT	AHP-1	-2.28032	0.0514416	0.142479	AHP; histidine-containing phosphotransfer peotein	GO:0005737,GO:0016740,GO:0044464,GO:0035556,GO:0009927,GO:0023052,GO:0071704,GO:0050794,GO:0006793,GO:0044267,GO:0050789,GO:0005575,GO:0008150,GO:0019899,GO:0032870,GO:0016301,GO:0043424,GO:0006807,GO:0044260,GO:0005515,GO:0043227,GO:0071368,GO:0009755,GO:0009736,GO:0044238,GO:0004672,GO:0019538,GO:0005623,GO:0005634,GO:0009987,GO:0043229,GO:0000160,GO:0019901,GO:0006468,GO:0042221,GO:0043170,GO:…
	ARR-A-1	1.80228	1.28647e-06	3.41829e-05	ARR-A; two-component response regulator ARR-A family	GO:0005737,GO:0009314,GO:1901698,GO:0048511,GO:0044464,GO:1903506,GO:0035556,GO:0051252,GO:0023052,GO:0042493,GO:0009639,GO:1901700,GO:0050794,GO:0080090,GO:0007623,GO:2001141,GO:0019222,GO:0009628,GO:0050789,GO:0005575,GO:0008150,GO:0032870,GO:0009889,GO:0019827,GO:0043227,GO:0071368,GO:0009755,GO:0009736,GO:0005634,GO:0005623,GO:0009987,GO:0032501,GO:0000160,GO:0009416,GO:0042221,GO:0043229,GO:…
	ARR-B-1	1.5392	0.00476994	0.0239788	ARR-B; two-component response regulator ARR-B family	GO:1903506,GO:2000280,GO:0051252,GO:0080090,GO:2001141,GO:0005575,GO:0008150,GO:0140110,GO:0009889,GO:0043227,GO:0010075,GO:0043229,GO:0009987,GO:0042221,GO:0051716,GO:0031323,GO:0010468,GO:0044424,GO:0009888,GO:0010033,GO:0010073,GO:0007154,GO:0009725,GO:0009719,GO:0003700,GO:0035556,GO:0023052,GO:0048856,GO:2000026,GO:0050793,GO:0071368,GO:0005623,GO:0032501,GO:0000160,GO:0099402,GO:0032502,GO:…
	ARR-B-2	-1.35251	0.036161	0.109949	ARR-B; two-component response regulator ARR-B family	GO:1903506,GO:2000280,GO:0051252,GO:0080090,GO:2001141,GO:0005575,GO:0008150,GO:0048367,GO:0140110,GO:0009889,GO:0043227,GO:0048580,GO:0010075,GO:0043229,GO:0009987,GO:0042221,GO:0051716,GO:0031323,GO:0010468,GO:0044424,GO:0009888,GO:0048827,GO:0010033,GO:0010073,GO:0007154,GO:0009725,GO:0009719,GO:0003700,GO:0035556,GO:0009873,GO:0023052,GO:0048856,GO:0010119,GO:2000026,GO:0050793,GO:0071368,GO:…
	ZEP-1	-1.55534	3.74079e-06	8.11108e-05	ZEP, ABA1; zeaxanthin epoxidase [EC:1.14.15.21]	GO:0009526,GO:0071704,GO:1901617,GO:1901700,GO:0016114,GO:0050891,GO:0009414,GO:0046165,GO:0006721,GO:0005575,GO:0006066,GO:0008150,GO:1902645,GO:0046148,GO:0044283,GO:0043227,GO:0055114,GO:0016122,GO:0044435,GO:0009987,GO:0043229,GO:0009687,GO:0016117,GO:0042221,GO:0051716,GO:0052662,GO:0009540,GO:0044424,GO:0042440,GO:0010033,GO:0016705,GO:0004497,GO:0007154,GO:0009743,GO:0016116,GO:0008610,GO:…
	ZEP-2	-1.60846	0.0023096	0.0139269	ZEP, ABA1; zeaxanthin epoxidase [EC:1.14.15.21]	GO:0009526,GO:0071704,GO:1901617,GO:1901700,GO:0016114,GO:0050891,GO:0009414,GO:0046165,GO:0006721,GO:0005575,GO:0006066,GO:0008150,GO:1902645,GO:0046148,GO:0044283,GO:0043227,GO:0055114,GO:0016122,GO:0044435,GO:0009987,GO:0043229,GO:0009687,GO:0016117,GO:0042221,GO:0051716,GO:0052662,GO:0009540,GO:0044424,GO:0042440,GO:0010033,GO:0016705,GO:0004497,GO:0007154,GO:0009743,GO:0016116,GO:0008610,GO:…
ETH	ACO-1	1.02322	3.25552e-06	7.21574e-05	E1.3.3.6, ACOX1, ACOX3; acyl-CoA oxidase [EC:1.3.3.6]
	CTR1-1	1.91792	3.18214e-16	1.74888e-13	ZAK, MLTK; sterile alpha motif and leucine zipper containing kinase AZK [EC:2.7.11.25] | CTR1; serine/threonine-protein kinase CTR1 [EC:2.7.11.1]	GO:0009750,GO:2000280,GO:0070297,GO:0044425,GO:0071704,GO:1901700,GO:0016114,GO:0044267,GO:0006721,GO:0005575,GO:0008150,GO:0005789,GO:0016301,GO:0006807,GO:0044283,GO:0043227,GO:0048580,GO:0009746,GO:0023057,GO:0009987,GO:0043229,GO:0042221,GO:0051716,GO:0048519,GO:0010648,GO:0140096,GO:0023051,GO:0016772,GO:0042445,GO:0048510,GO:0044424,GO:0006464,GO:0010033,GO:0036211,GO:0048585,GO:0007154,GO:…
	CTR1-2	1.70397	5.64385e-13	1.33324e-10	ZAK, MLTK; sterile alpha motif and leucine zipper containing kinase AZK [EC:2.7.11.25] | CTR1; serine/threonine-protein kinase CTR1 [EC:2.7.11.1]	GO:0009750,GO:2000280,GO:0070297,GO:0044425,GO:0071704,GO:1901700,GO:0016114,GO:0044267,GO:0006721,GO:0005575,GO:0008150,GO:0005789,GO:0016301,GO:0006807,GO:0044283,GO:0043227,GO:0048580,GO:0009746,GO:0023057,GO:0009987,GO:0043229,GO:0042221,GO:0051716,GO:0048519,GO:0010648,GO:0140096,GO:0023051,GO:0016772,GO:0042445,GO:0048510,GO:0044424,GO:0006464,GO:0010033,GO:0036211,GO:0048585,GO:0007154,GO:…
	ERF1-1	1.85768	0.00847932	0.0371716	ERF1; ethylene-responsive transcription factor 1	GO:0005737,GO:1903506,GO:1901698,GO:0044464,GO:0035556,GO:0009873,GO:0051252,GO:0023052,GO:0042493,GO:0006950,GO:0050794,GO:1901700,GO:0080090,GO:2001141,GO:0019222,GO:0050789,GO:0005575,GO:0008150,GO:0032870,GO:0009753,GO:0140110,GO:0009889,GO:0009607,GO:0043227,GO:0044444,GO:0009755,GO:0009605,GO:0051704,GO:0005623,GO:0009987,GO:0006955,GO:0006952,GO:0000160,GO:0009814,GO:0042221,GO:0043229,GO:…
	ERF1-2	1.59862	0.1174	0.257081	ERF1; ethylene-responsive transcription factor 1	GO:0005737,GO:1903506,GO:1901698,GO:0044464,GO:0035556,GO:0009873,GO:0051252,GO:0023052,GO:0042493,GO:0006950,GO:0050794,GO:1901700,GO:0080090,GO:2001141,GO:0019222,GO:0050789,GO:0005575,GO:0008150,GO:0032870,GO:0009753,GO:0140110,GO:0009889,GO:0009607,GO:0043227,GO:0044444,GO:0009755,GO:0009605,GO:0051704,GO:0005623,GO:0009987,GO:0006955,GO:0006952,GO:0000160,GO:0009814,GO:0042221,GO:0043229,GO:…
	ETR-1	2.06231	5.80098e-07	1.75726e-05	ETR, ERS; ethylene receptor [EC:2.7.13.-]	GO:0005737,GO:0016740,GO:0044464,GO:0070297,GO:0016775,GO:0071704,GO:0012505,GO:0005783,GO:0006793,GO:0050794,GO:0048523,GO:0009966,GO:0048583,GO:0044267,GO:0050789,GO:1902531,GO:0005575,GO:0008150,GO:0016301,GO:0070298,GO:0006807,GO:0044260,GO:0043227,GO:0044238,GO:0004672,GO:0042562,GO:0023057,GO:0005623,GO:0009987,GO:0043229,GO:0044237,GO:0006468,GO:0043170,GO:0048519,GO:0043226,GO:1901564,GO:…
	ETR-2	1.89753	4.33443e-08	2.1146e-06	ETR, ERS; ethylene receptor [EC:2.7.13.-]	GO:0005737,GO:0016740,GO:0044464,GO:0070297,GO:0016775,GO:0071704,GO:0012505,GO:0005783,GO:0006793,GO:0050794,GO:0048523,GO:0009966,GO:0048583,GO:0044267,GO:0050789,GO:1902531,GO:0005575,GO:0008150,GO:0016301,GO:0070298,GO:0006807,GO:0044260,GO:0043227,GO:0044238,GO:0004672,GO:0042562,GO:0023057,GO:0005623,GO:0009987,GO:0043229,GO:0044237,GO:0006468,GO:0043170,GO:0048519,GO:0043226,GO:1901564,GO:…
	DOG1-1	-1.34705	2.2764e-07	8.20662e-06	Arabidopsis thaliana (AT5G45830) DOG1 homologous gene sequence
	DOG1-2	-1.42659	1.17333e-06	3.17884e-05	Arabidopsis thaliana (AT5G45830) DOG1 homologous gene sequence
	DOG1-3	-1.28994	6.57033e-06	0.000129816	Arabidopsis thaliana (AT5G45830) DOG1 homologous gene sequence
	DOG1-4	-1.10285	1.29897e-05	0.000226857	Arabidopsis thaliana (AT5G45830) DOG1 homologous gene sequence
	DOG1-5	-1.07548	5.38341e-05	0.000714851	Arabidopsis thaliana (AT5G45830) DOG1 homologous gene sequence
	DOG1-6	-1.21437	0.000229257	0.0022615	Arabidopsis thaliana (AT5G45830) DOG1 homologous gene sequence
GA	GA20ox-1	-1.30914	0.0160678	0.060358	GA20ox; gibberellin-44 dioxygenase [EC:1.14.11.12]	GO:0071704,GO:1901700,GO:0016114,GO:0006721,GO:0008150,GO:0048367,GO:0045544,GO:0044283,GO:0055114,GO:0009908,GO:0009987,GO:0042221,GO:0051716,GO:0042445,GO:0016706,GO:0009739,GO:0010033,GO:0016705,GO:0071840,GO:0007154,GO:0071370,GO:0009725,GO:0009719,GO:0008610,GO:0009314,GO:0009685,GO:0048589,GO:0023052,GO:0048856,GO:0060560,GO:0009628,GO:0016491,GO:0033993,GO:0090567,GO:0009058,GO:0019752,GO:…
	GA20ox-2	-1.6044	5.36143e-16	2.7766e-13	GA20ox; gibberellin-44 dioxygenase [EC:1.14.11.12]	GO:0071704,GO:1901700,GO:0016114,GO:0006721,GO:0005575,GO:0048575,GO:0008150,GO:0048367,GO:0045544,GO:0044283,GO:0055114,GO:0009908,GO:0009987,GO:0042221,GO:0051716,GO:0042445,GO:0016706,GO:0044424,GO:0009739,GO:0048827,GO:0010033,GO:0016705,GO:0071840,GO:0048573,GO:0007154,GO:0071370,GO:0009725,GO:0009719,GO:0008610,GO:0009314,GO:0009685,GO:0048589,GO:0023052,GO:0048856,GO:0060560,GO:0009628,GO:…
	GA2ox-1	4.68685	3.57767e-05	0.00051995	GA2ox; gibberellin 2beta-dioxygenase [EC:1.14.11.13]	GO:0009314,GO:0051213,GO:0009685,GO:0044248,GO:0009056,GO:0016101,GO:0071704,GO:0009639,GO:0009628,GO:0006721,GO:0008150,GO:0008300,GO:0016115,GO:0045543,GO:0052634,GO:0016491,GO:0006082,GO:0016054,GO:0006629,GO:0055114,GO:1901575,GO:0046395,GO:0019752,GO:0044238,GO:0044282,GO:0044255,GO:0042447,GO:0009987,GO:0009416,GO:0044237,GO:0044281,GO:0016042,GO:0003824,GO:0016103,GO:0016706,GO:0042445,GO:…
	GA2ox-2	4.8501	0.000523878	0.00435702	GA2ox; gibberellin 2beta-dioxygenase [EC:1.14.11.13]	GO:0009314,GO:0051213,GO:0009685,GO:0044248,GO:0009056,GO:0016101,GO:0071704,GO:0009639,GO:0009628,GO:0006721,GO:0008150,GO:0008300,GO:0016115,GO:0045543,GO:0052634,GO:0016491,GO:0006082,GO:0016054,GO:0006629,GO:0055114,GO:1901575,GO:0046395,GO:0019752,GO:0044238,GO:0044282,GO:0044255,GO:0042447,GO:0009987,GO:0009416,GO:0044237,GO:0044281,GO:0016042,GO:0003824,GO:0016103,GO:0016706,GO:0042445,GO:…
	GA2ox-3	1.47625	0.199019	0.370726	GA2ox; gibberellin 2beta-dioxygenase [EC:1.14.11.13]	GO:0008610,GO:0009314,GO:0051213,GO:0009685,GO:0044248,GO:0009056,GO:0016101,GO:0071704,GO:0009639,GO:0008299,GO:0016114,GO:0016102,GO:0042446,GO:0009628,GO:0006721,GO:0008150,GO:0008300,GO:0016115,GO:0045543,GO:0052634,GO:0016491,GO:0006082,GO:0016054,GO:0044283,GO:0006629,GO:0055114,GO:1901575,GO:0009058,GO:0046395,GO:0019752,GO:0044238,GO:0044282,GO:0044255,GO:0042447,GO:0009987,GO:0009416,GO:…
	GID1-1	1.70776	4.27585e-05	0.000600984	GID1; gibberellin receptor GID1 [EC:3.-.-.-] | RAB1A; Ras-related protein Rab-1A	GO:0003006,GO:0000904,GO:0048589,GO:0016788,GO:0048468,GO:0009056,GO:0048856,GO:0060560,GO:0009932,GO:0022414,GO:0044706,GO:0016049,GO:0008150,GO:0000003,GO:0040007,GO:0051704,GO:0009987,GO:0032501,GO:0048868,GO:0032502,GO:0030154,GO:0009856,GO:0048588,GO:0048869,GO:0008152,GO:0003674,GO:0009826,GO:0009860,GO:0032989,GO:0016787,GO:0052689,GO:0071840,GO:0000902,GO:0016043,GO:0009653,GO:0003824
	GID1-2	-1.35031	0.00866101	0.037729	GID1; gibberellin receptor GID1 [EC:3.-.-.-] | RAB1A; Ras-related protein Rab-1A	GO:0003006,GO:0000904,GO:0048589,GO:0016788,GO:0048468,GO:0009056,GO:0048856,GO:0060560,GO:0009932,GO:0022414,GO:0044706,GO:0016049,GO:0008150,GO:0000003,GO:0040007,GO:0051704,GO:0009987,GO:0032501,GO:0048868,GO:0032502,GO:0030154,GO:0009856,GO:0048588,GO:0048869,GO:0008152,GO:0003674,GO:0009826,GO:0009860,GO:0032989,GO:0016787,GO:0052689,GO:0071840,GO:0000902,GO:0016043,GO:0009653,GO:0003824
	MYBP-1	1.43973	0.130047	0.27593	MYBP; transcription factor MYB, plant
	MYBP-2	2.00192	0.0412356	0.120861	MYBP; transcription factor MYB, plant
	MYBP-3	2.22094	0.000754193	0.00582294	MYBP; transcription factor MYB, plant
	MYBP-4	2.3723	0.00851298	0.0372651	MYBP; transcription factor MYB, plant
	MYBP-5	2.69187	0.0103636	0.0432767	MYBP; transcription factor MYB, plant
	MYBP-6	3.40619	0.00157822	0.010271	MYBP; transcription factor MYB, plant
	MYBP-7	-2.4744	8.11397e-05	0.000992773	MYBP; transcription factor MYB, plant
	MYBP-8	-1.20581	0.330917	0.518723	MYBP; transcription factor MYB, plant
	MYBP-9	-1.18473	0.00680345	0.0314914	MYBP; transcription factor MYB, plant
	MYBP-10	-1.05569	0.00808126	0.0358708	MYBP; transcription factor MYB, plant
	AMY-1	1.35624	0.000736125	0.00571292	AMY, amyA, malS; alpha-amylase [EC:3.2.1.1]
	DELLA-1	-0.400085	0.0129735	0.051415	DELLA; DELLA protein
	DELLA-2	-0.450963	0.0146886	0.0564285	DELLA; DELLA protein
IAA	ARF-1	1.23428	1.12905e-06	3.08371e-05	K14486, ARF; auxin response factor	GO:1903506,GO:0051252,GO:0080090,GO:2001141,GO:0030522,GO:0005575,GO:0008150,GO:0048367,GO:0140110,GO:0003677,GO:0009889,GO:1903508,GO:0043227,GO:0009605,GO:0043229,GO:0009987,GO:0045935,GO:0042221,GO:0051716,GO:0010557,GO:0031323,GO:0010468,GO:0044424,GO:0071214,GO:0048827,GO:0010628,GO:0010033,GO:0090696,GO:0048646,GO:0007154,GO:0009725,GO:0009719,GO:0003700,GO:0009314,GO:0023052,GO:0048856,GO:…
	ARF-2	1.59287	3.72662e-06	8.09665e-05	K14486, ARF; auxin response factor	GO:1903506,GO:0051252,GO:0080090,GO:2001141,GO:0030522,GO:0005575,GO:0008150,GO:0048367,GO:0140110,GO:0003677,GO:0009889,GO:1903508,GO:0043227,GO:0009605,GO:0043229,GO:0009987,GO:0045935,GO:0042221,GO:0051716,GO:0010557,GO:0031323,GO:0010468,GO:0044424,GO:0071214,GO:0048827,GO:0010628,GO:0010033,GO:0090696,GO:0048646,GO:0007154,GO:0009725,GO:0009719,GO:0003700,GO:0009314,GO:0023052,GO:0048856,GO:…
	ARF-3	1.39857	0.00440944	0.0225687	K14486, ARF; auxin response factor	GO:1903506,GO:0051252,GO:0080090,GO:2001141,GO:0005575,GO:0008150,GO:0048367,GO:0140110,GO:0003677,GO:0009889,GO:0009793,GO:0043227,GO:0009908,GO:0043229,GO:0042221,GO:0031323,GO:0009790,GO:0048316,GO:0010468,GO:0044424,GO:0009888,GO:0010033,GO:0009725,GO:0009719,GO:0003700,GO:0001067,GO:0048856,GO:0005515,GO:0090567,GO:0005623,GO:0032501,GO:0005488,GO:0099402,GO:0032502,GO:0042802,GO:0048364,GO:…
	AUX1-1	2.48415	6.81582e-08	3.00409e-06	AUX1, LAX; auxin influx carrier (AUX1 LAX family)	GO:0008509,GO:0044464,GO:0003333,GO:0048856,GO:0009791,GO:0090698,GO:0060918,GO:0007275,GO:0009926,GO:0048528,GO:1905393,GO:1903825,GO:0048829,GO:0048527,GO:0009733,GO:0071705,GO:0016020,GO:0005575,GO:0008150,GO:0005886,GO:0010328,GO:0055085,GO:0051234,GO:0009653,GO:0006865,GO:0015075,GO:0046942,GO:0060919,GO:0005623,GO:0008514,GO:0010102,GO:0032501,GO:0005215,GO:0034220,GO:0022857,GO:0042221,GO:…
	AUX1-2	1.38808	4.2089e-06	8.92485e-05	AUX1, LAX; auxin influx carrier (AUX1 LAX family)	GO:0008509,GO:0044464,GO:0003333,GO:0048856,GO:0009791,GO:0090698,GO:0060918,GO:0007275,GO:0009926,GO:0048528,GO:1905393,GO:1903825,GO:0048829,GO:0048527,GO:0009733,GO:0071705,GO:0016020,GO:0005575,GO:0008150,GO:0005886,GO:0010328,GO:0055085,GO:0051234,GO:0009653,GO:0006865,GO:0015075,GO:0046942,GO:0060919,GO:0005623,GO:0008514,GO:0010102,GO:0032501,GO:0005215,GO:0034220,GO:0022857,GO:0042221,GO:…
	AUX1-3	2.0973	2.43811e-05	0.000379002	AUX1, LAX; auxin influx carrier (AUX1 LAX family)
	GH3-1	2.55469	1.29843e-09	1.04068e-07	GH3; auxin responsive GH3 gene family	GO:0008150,GO:0009314,GO:0042221,GO:0009416,GO:0010033,GO:0009725,GO:0009719,GO:0009733,GO:0009628,GO:0050896
	GH3-2	1.06197	1.40006e-05	0.000240763	GH3; auxin responsive GH3 gene family	GO:0008150,GO:0042592,GO:0042221,GO:0010252,GO:0010279,GO:0010033,GO:0048878,GO:0016879,GO:0065007,GO:0003824,GO:0009725,GO:0009719,GO:0016874,GO:0009733,GO:0003674,GO:0016881,GO:0065008,GO:0050896
	IAA-1	-1.00256	0.0367086	0.111174	IAA; auxin-responsive protein IAA	GO:1903506,GO:0009314,GO:0051252,GO:0009639,GO:0050794,GO:0080090,GO:2001141,GO:0009733,GO:0019222,GO:0009628,GO:0050789,GO:0008150,GO:0140110,GO:0009719,GO:0009889,GO:2000112,GO:0009416,GO:0042221,GO:0031323,GO:0051171,GO:0010556,GO:0031326,GO:0010468,GO:0006355,GO:0003674,GO:0010114,GO:0060255,GO:0010033,GO:0065007,GO:0009725,GO:0010218,GO:0019219,GO:0003700,GO:0050896
	IAA-2	1.23483	0.00025449	0.00246881	IAA; auxin-responsive protein IAA	GO:1903506,GO:0051252,GO:0050794,GO:0080090,GO:2001141,GO:0009733,GO:0019222,GO:0050789,GO:0008150,GO:0140110,GO:0009719,GO:0009889,GO:0010608,GO:2000112,GO:0042221,GO:0031323,GO:0051171,GO:0010556,GO:0031326,GO:0032268,GO:0010468,GO:0006355,GO:0003674,GO:0060255,GO:0034248,GO:0006417,GO:0010033,GO:0065007,GO:0009725,GO:0051246,GO:0019219,GO:0003700,GO:0050896
	IAA-3	-1.13306	0.148586	0.303115	IAA; auxin-responsive protein IAA	GO:1903506,GO:0044464,GO:0051252,GO:0023052,GO:0050794,GO:0080090,GO:2001141,GO:0097159,GO:0009733,GO:0019222,GO:0050789,GO:0005575,GO:0008150,GO:0032870,GO:0140110,GO:0003677,GO:0009889,GO:0043227,GO:0009755,GO:1901363,GO:0005634,GO:0005623,GO:0009987,GO:0043229,GO:0042221,GO:0043565,GO:0051716,GO:2000112,GO:0043226,GO:0003676,GO:0005488,GO:0031323,GO:0043231,GO:0051171,GO:0007165,GO:0071365,GO:…
	IAA-4	1.8112	1.15663e-12	2.43344e-10	IAA; auxin-responsive protein IAA	GO:1903506,GO:0051252,GO:1901700,GO:0080090,GO:2001141,GO:0009414,GO:0005575,GO:0008150,GO:0140110,GO:0009889,GO:0043227,GO:0048831,GO:0009605,GO:0043229,GO:0009987,GO:0042221,GO:0051716,GO:0031323,GO:0071365,GO:0010468,GO:0044424,GO:0010033,GO:1900055,GO:0007154,GO:0009725,GO:0009719,GO:0003700,GO:0023052,GO:2000026,GO:0009628,GO:0005515,GO:0010035,GO:0050793,GO:0005623,GO:0005488,GO:0042802,GO:…
	IAA-5	1.11997	0.0120358	0.0484926	IAA; auxin-responsive protein IAA	GO:0048608,GO:1903506,GO:0003006,GO:0051252,GO:0048856,GO:0009791,GO:0050794,GO:0007275,GO:0080090,GO:2001141,GO:0009733,GO:0019222,GO:0022414,GO:0050789,GO:0008150,GO:0140110,GO:0009889,GO:0009793,GO:0000003,GO:0032501,GO:2000112,GO:0042221,GO:0009555,GO:0031323,GO:0051171,GO:0032502,GO:0048229,GO:0009790,GO:0010556,GO:0031326,GO:0010468,GO:0006355,GO:0003674,GO:0048316,GO:0060255,GO:0061458,GO:…
	IAA-6	1.44817	0.00868743	0.037826	IAA; auxin-responsive protein IAA	GO:1903506,GO:0044464,GO:0051252,GO:0023052,GO:0050794,GO:0051094,GO:0080090,GO:2001141,GO:2000026,GO:0009733,GO:0019222,GO:0050789,GO:0005575,GO:0008150,GO:0032870,GO:0140110,GO:0009889,GO:0005515,GO:0043227,GO:0048831,GO:0050793,GO:0009755,GO:0048518,GO:0005634,GO:0009987,GO:0005623,GO:0043229,GO:0042221,GO:0051716,GO:2000112,GO:0043226,GO:0005488,GO:0031323,GO:0051171,GO:0042802,GO:0043231,GO:…
	IAA-7	1.94853	0.000776976	0.00595785	IAA; auxin-responsive protein IAA	GO:1903506,GO:0001067,GO:0051252,GO:0050794,GO:0080090,GO:2001141,GO:0097159,GO:0009733,GO:0019222,GO:0050789,GO:0008150,GO:0140110,GO:0003677,GO:0009889,GO:1901363,GO:2000112,GO:0042221,GO:0003676,GO:0005488,GO:0031323,GO:0044212,GO:0051171,GO:0010556,GO:0031326,GO:0010468,GO:0006355,GO:0003674,GO:0060255,GO:0010033,GO:0065007,GO:0009725,GO:0009719,GO:0019219,GO:0003700,GO:0050896
	SAUR-1	1.1009	0.167312	0.329101	SAUR; SAUR family protein
	SAUR-2	-1.46548	0.0935142	0.219157	SAUR; SAUR family protein
	SAUR-3	1.23719	0.0724844	0.182943	SAUR; SAUR family protein
	SAUR-4	3.01736	0.0116164	0.0471698	SAUR; SAUR family protein
	SAUR-5	3.0498	2.99408e-09	2.16168e-07	SAUR; SAUR family protein
	SAUR-6	-2.00833	0.00152807	0.0100197	SAUR; SAUR family protein
	SAUR-7	2.13432	0.000215111	0.00215351	SAUR; SAUR family protein
	SAUR-8	2.7078	8.35904e-05	0.00101584	SAUR; SAUR family protein
	SAUR-9	2.21963	3.23976e-05	0.000477541	SAUR; SAUR family protein
	SAUR-10	-1.84029	1.09057e-05	0.000195274	SAUR; SAUR family protein
	SAUR-11	3.14496	2.65566e-07	9.21731e-06	SAUR; SAUR family protein
	SAUR-12	1.65388	4.73674e-08	2.26171e-06	SAUR; SAUR family protein
	TIR1-1	-3.22315	0.0117574	0.0475915	TIR1; transport inhibitor response 1
	TIR1-2	1.20892	0.0974184	0.225831	TIR1; transport inhibitor response 1
JA	AOC-1	3.68269	1.54891e-06	3.96503e-05	AOC; allene oxide cyclase [EC:5.3.99.6]	GO:1901698,GO:0009751,GO:0071704,GO:1901700,GO:0009867,GO:0008150,GO:0016853,GO:0048367,GO:0033274,GO:0044283,GO:0045089,GO:0009908,GO:0009605,GO:0009987,GO:0042221,GO:0051716,GO:0097305,GO:0071365,GO:2000068,GO:0042445,GO:0031349,GO:0010033,GO:0048573,GO:0007154,GO:0009725,GO:0009719,GO:0009642,GO:0009314,GO:0048589,GO:0010038,GO:0023052,GO:0048856,GO:0042493,GO:0050778,GO:0009628,GO:0033993,GO:…
	AOC-2	3.13304	1.92045e-06	4.69291e-05	AOC; allene oxide cyclase [EC:5.3.99.6]	GO:1901698,GO:0009751,GO:0071704,GO:1901700,GO:0009867,GO:0008150,GO:0016853,GO:0048367,GO:0033274,GO:0044283,GO:0045089,GO:0009908,GO:0009605,GO:0009987,GO:0042221,GO:0051716,GO:0097305,GO:0071365,GO:2000068,GO:0042445,GO:0031349,GO:0010033,GO:0048573,GO:0007154,GO:0009725,GO:0009719,GO:0009642,GO:0009314,GO:0048589,GO:0010038,GO:0023052,GO:0048856,GO:0042493,GO:0050778,GO:0009628,GO:0033993,GO:…
	JAR1	2.1874	2.55054e-09	1.87667e-07	JAR1_4_6; jasmonic acid-amino synthetase [EC:6.3.2.52] | GH3; auxin responsive GH3 gene family	GO:0009314,GO:0002252,GO:0023052,GO:0009636,GO:0080134,GO:0042742,GO:0006950,GO:0002253,GO:0050794,GO:1901700,GO:0048584,GO:0009867,GO:0050778,GO:0048583,GO:0009733,GO:0009628,GO:0050789,GO:0008150,GO:0019899,GO:0032870,GO:0009753,GO:0005515,GO:0009607,GO:0009411,GO:2000030,GO:0045089,GO:0009755,GO:0048518,GO:0009605,GO:0051704,GO:0009864,GO:0009987,GO:0006955,GO:0006952,GO:0009416,GO:0042221,GO:…
	JAZ-1	2.48852	7.68523e-05	0.000949373	JAZ; jasmonate ZIM domain-containing protein	GO:1903506,GO:0051252,GO:1901700,GO:0080090,GO:0003712,GO:2001141,GO:0009867,GO:0005575,GO:0008150,GO:0140110,GO:0009889,GO:2000022,GO:0043227,GO:0051253,GO:0043229,GO:0009987,GO:0042221,GO:0051716,GO:0048519,GO:0031323,GO:0023051,GO:0044424,GO:0003714,GO:0010033,GO:0007154,GO:0009725,GO:0009719,GO:0045934,GO:0023052,GO:0009966,GO:1903507,GO:0005515,GO:0031327,GO:0005623,GO:0005488,GO:0042802,GO:…
	JAZ-2	-1.59616	0.0139473	0.0543246	JAZ; jasmonate ZIM domain-containing protein	GO:1903506,GO:0044464,GO:0045934,GO:0051252,GO:0080134,GO:0006950,GO:0050794,GO:1901700,GO:0010605,GO:0003712,GO:0080090,GO:2001141,GO:0048523,GO:0009966,GO:0048583,GO:0019222,GO:0050789,GO:0005575,GO:0008150,GO:0009753,GO:0140110,GO:1903507,GO:0009889,GO:2000022,GO:0031327,GO:0043227,GO:0031324,GO:0051253,GO:0005634,GO:0005623,GO:0043229,GO:0042221,GO:0048519,GO:0043226,GO:0031323,GO:0051171,GO:…
	MYC2-1	2.74886	0.00419273	0.0217553	MYC2; transcription factor MYC2
SA	TGA-1	2.96003	5.49511e-08	2.55143e-06	TGA; transcription factor TGA	GO:1903506,GO:0044464,GO:0051252,GO:0050794,GO:0080090,GO:2001141,GO:0097159,GO:2000026,GO:0019222,GO:0050789,GO:0005575,GO:0008150,GO:2000241,GO:0140110,GO:0003677,GO:0009889,GO:0043227,GO:0048580,GO:0048831,GO:0050793,GO:0009909,GO:1901363,GO:0005634,GO:0005623,GO:0043229,GO:2000112,GO:0043226,GO:0003676,GO:0005488,GO:0031323,GO:0043231,GO:0051171,GO:0010556,GO:0031326,GO:0010468,GO:0006355,GO:…
	TGA-2	4.91493	1.05246e-05	0.000190054	TGA; transcription factor TGA	GO:1903506,GO:0044464,GO:0051252,GO:0050794,GO:0080090,GO:2001141,GO:0097159,GO:2000026,GO:0019222,GO:0050789,GO:0005575,GO:0008150,GO:2000241,GO:0140110,GO:0003677,GO:0009889,GO:0043227,GO:0048580,GO:0048831,GO:0050793,GO:0009909,GO:1901363,GO:0005634,GO:0005623,GO:0043229,GO:2000112,GO:0043226,GO:0003676,GO:0005488,GO:0031323,GO:0043231,GO:0051171,GO:0010556,GO:0031326,GO:0010468,GO:0006355,GO:…
	TGA-3	-1.09158	0.000224582	0.00222762	TGA; transcription factor TGA	GO:0048608,GO:1903506,GO:0003006,GO:0044464,GO:0051252,GO:0023052,GO:0071588,GO:0048856,GO:0009791,GO:0050794,GO:0048437,GO:0007275,GO:0080090,GO:2001141,GO:0048466,GO:0022414,GO:0019222,GO:0002237,GO:0050789,GO:0005575,GO:0008150,GO:0048367,GO:0140110,GO:0009889,GO:0005515,GO:0009607,GO:0043227,GO:0000003,GO:0090567,GO:0009908,GO:0009605,GO:0051704,GO:0005634,GO:0005623,GO:0009987,GO:2000112,GO:…
	TGA-4	-1.19687	0.00125468	0.00861576	TGA; transcription factor TGA	GO:1903506,GO:0051252,GO:0009863,GO:0009751,GO:1901700,GO:0009862,GO:0080090,GO:2001141,GO:0005575,GO:0008150,GO:0140110,GO:0003677,GO:0009889,GO:0043227,GO:0009605,GO:0043229,GO:0009987,GO:0042221,GO:0051716,GO:0031323,GO:0010468,GO:0044424,GO:0010033,GO:0007154,GO:0009725,GO:0009719,GO:0003700,GO:0023052,GO:0042493,GO:0005515,GO:0009607,GO:0051704,GO:0005623,GO:0005488,GO:0009627,GO:0009617,GO:…
